# Supplementary material for: A Comparison of Depression and Anxiety among University Students in Nine Countries during the COVID-19 Pandemic
Source: J Clin Med. 2021 Jun 29;10(13):2882. doi: 10.3390/jcm10132882 (PMC8269122; doi:10.3390/jcm10132882)
Supplement: Supplementary file 1 [file jcm-10-02882-s001.zip]

Archive with 1 entries (1 files):
- jcm-1209924-supplementary.pdf
